# Supplementary material for: Fertilization Strategies in Huanglongbing-Infected Citrus latifolia and Their Physiological and Hormonal Effects
Source: Plants (Basel). 2025 Apr 1;14(7):1086. doi: 10.3390/plants14071086 (PMC11991268; doi:10.3390/plants14071086)
Supplement: Supplementary file 1 [file plants-14-01086-s001.zip]

Archive with 1 entries (1 files):
- plants-3481995-supplementary.pdf
